# Supplementary material for: Drug metabolism and clearance system in tumor cells of patients with multiple myeloma
Source: Oncotarget. 2014 Dec 26;6(8):6431–47. doi: 10.18632/oncotarget.3237 (PMC4467447; doi:10.18632/oncotarget.3237)
Supplement: Supplementary file 1 [file oncotarget-06-6431-s001.xlsx]

## Sheet: Sheet1
Probeset	Gene Name	Gene Description
Xenobiotic Receptors and Coregulators (29/350)
202820_at	AHR	aryl hydrocarbon receptor
230619_at	ARNT	aryl hydrocarbon receptor nuclear translocator
200989_at	HIF1A	hypoxia inducible factor 1, alpha subunit
222124_at	HIF3A	hypoxia inducible factor 3, alpha subunit
210515_at	HNF1A	HNF1 homeobox A
208429_x_at	HNF4A	hepatocyte nuclear factor 4, alpha
202417_at	KEAP1	kelch-like ECH-associated protein 1
205322_s_at	MTF1	metal-regulatory transcription factor 1
203345_s_at	MTF2	metal response element binding transcription factor 2
209930_s_at	NFE2	nuclear factor (erythroid-derived 2), 45kDa
201146_at	NFE2L2	nuclear factor (erythroid-derived 2)-like 2
206410_at	NR0B2	nuclear receptor subfamily 0, group B, member 2
218215_s_at	NR1H2	nuclear receptor subfamily 1, group H, member 2
203920_at	NR1H3	nuclear receptor subfamily 1, group H, member 3
206340_at	NR1H4	nuclear receptor subfamily 1, group H, member 4
207202_s_at	NR1I2	nuclear receptor subfamily 1, group I, member 2
207007_at	NR1I3	nuclear receptor subfamily 1, group I, member 3
201865_x_at	NR3C1	nuclear receptor subfamily 3, group C, member 1
210333_at	NR5A1	nuclear receptor subfamily 5, group A, member 1
210174_at	NR5A2	nuclear receptor subfamily 5, group A, member 2
223437_at	PPARA	peroxisome proliferator-activated receptor alpha
37152_at	PPARD	peroxisome proliferator-activated receptor delta
208510_s_at	PPARG	peroxisome proliferator-activated receptor gamma
203749_s_at	RARA	retinoic acid receptor, alpha
217020_at	RARB	retinoic acid receptor, beta
202449_s_at	RXRA	retinoid X receptor, alpha
209148_at	RXRB	retinoid X receptor, beta
205954_at	RXRG	retinoid X receptor, gamma
204254_s_at	VDR	vitamin D (1,25- dihydroxyvitamin D3) receptor
Phase I Enzymes (107/350)
205969_at	AADAC	arylacetamide deacetylase (esterase)
207820_at	ADH1A	alcohol dehydrogenase 1A (class I), alpha polypeptide
209612_s_at	ADH1B	alcohol dehydrogenase 1B (class I), beta polypeptide
206262_at	ADH1C	alcohol dehydrogenase 1C (class I), gamma polypeptide
223781_x_at	ADH4	alcohol dehydrogenase 4 (class II), pi polypeptide
208847_s_at	ADH5	alcohol dehydrogenase 5 (class III), chi polypeptide
214261_s_at	ADH6	alcohol dehydrogenase 6 (class V)
210505_at	ADH7	alcohol dehydrogenase 7 (class IV)
227113_at	ADHFE1	alcohol dehydrogenase, iron containing, 1
212224_at	ALDH1A1	aldehyde dehydrogenase 1 family, member A1
240435_at	ALDH1A2	aldehyde dehydrogenase 1 family, member A2
203180_at	ALDH1A3	aldehyde dehydrogenase 1 family, member A3
209646_x_at	ALDH1B1	aldehyde dehydrogenase 1 family, member B1
201425_at	ALDH2	aldehyde dehydrogenase 2 family (mitochondrial)
205623_at	ALDH3A1	aldehyde dehydrogenase 3 family, member A1
202053_s_at	ALDH3A2	aldehyde dehydrogenase 3 family, member A2
211004_s_at	ALDH3B1	aldehyde dehydrogenase 3 family, member B1
204942_s_at	ALDH3B2	aldehyde dehydrogenase 3 family, member B2
211552_s_at	ALDH4A1	aldehyde dehydrogenase 4 family, member A1
203608_at	ALDH5A1	aldehyde dehydrogenase 5 family, member A1
221589_s_at	ALDH6A1	aldehyde dehydrogenase 6 family, member A1
208950_s_at	ALDH7A1	aldehyde dehydrogenase 7 family, member A1
220148_at	ALDH8A1	aldehyde dehydrogenase 8 family, member A1
201612_at	ALDH9A1	aldehyde dehydrogenase 9 family, member A1
205082_s_at	AOX1	aldehyde oxidase 1
209213_at	CBR1	carbonyl reductase 1
205379_at	CBR3	carbonyl reductase 3
205627_at	CDA	cytidine deaminase
1553970_s_at	CEL	carboxyl ester lipase (bile salt-stimulated lipase)
209616_s_at	CES1	carboxylesterase 1
213509_x_at	CES2	carboxylesterase 2
220335_x_at	CES3	carboxylesterase 3
1553465_a_at	CES7	carboxylesterase 5A
204309_at	CYP11A1	cytochrome P450, family 11, subfamily A, polypeptide 1
1552493_s_at	CYP11B1	cytochrome P450, family 11, subfamily B, polypeptide 1
214630_at	CYP11B2	cytochrome P450, family 11, subfamily B, polypeptide 2
205502_at	CYP17A1	cytochrome P450, family 17, subfamily A, polypeptide 1
203475_at	CYP19A1	cytochrome P450, family 19, subfamily A, polypeptide 1
205749_at	CYP1A1	cytochrome P450, family 1, subfamily A, polypeptide 1
202436_s_at	CYP1B1	cytochrome P450, family 1, subfamily B, polypeptide 1
219565_at	CYP20A1	cytochrome P450, family 20, subfamily A, polypeptide 1
214622_at	CYP21A2	cytochrome P450, family 21, subfamily A, polypeptide 2
206504_at	CYP24A1	cytochrome P450, family 24, subfamily A, polypeptide 1
206424_at	CYP26A1	cytochrome P450, family 26, subfamily A, polypeptide 1
219825_at	CYP26B1	cytochrome P450, family 26, subfamily B, polypeptide 1
203979_at	CYP27A1	cytochrome P450, family 27, subfamily A, polypeptide 1
205676_at	CYP27B1	cytochrome P450, family 27, subfamily B, polypeptide 1
208327_at	CYP2A13	cytochrome P450, family 2, subfamily A, polypeptide 13
211295_x_at	CYP2A6	cytochrome P450, family 2, subfamily A, polypeptide 6
207718_x_at	CYP2A7	cytochrome P450, family 2, subfamily A, polypeptide 7
206755_at	CYP2B6	cytochrome P450, family 2, subfamily B, polypeptide 6
210272_at	CYP2B7P1	cytochrome P450, family 2, subfamily B, polypeptide 7
208126_s_at	CYP2C18	cytochrome P450, family 2, subfamily C, polypeptide 18
216058_s_at	CYP2C19	cytochrome P450, family 2, subfamily C, polypeptide 19
208147_s_at	CYP2C8	cytochrome P450, family 2, subfamily C, polypeptide 8
216025_x_at	CYP2C9	cytochrome P450, family 2, subfamily C, polypeptide 9
217468_at	CYP2D6	Cytochrome P450, family 2, subfamily D, polypeptide 6
209975_at	CYP2E1	cytochrome P450, family 2, subfamily E, polypeptide 1
207913_at	CYP2F1	cytochrome P450, family 2, subfamily F, polypeptide 1
205073_at	CYP2J2	cytochrome P450, family 2, subfamily J, polypeptide 2
227109_at	CYP2R1	cytochrome P450, family 2, subfamily R, polypeptide 1
223385_at	CYP2S1	cytochrome P450, family 2, subfamily S, polypeptide 1
220562_at	CYP2W1	cytochrome P450, family 2, subfamily W, polypeptide 1
244407_at	CYP39A1	cytochrome P450, family 39, subfamily A, polypeptide 1
205998_x_at	CYP3A4	cytochrome P450, family 3, subfamily A, polypeptide 4
211440_x_at	CYP3A43	cytochrome P450, family 3, subfamily A, polypeptide 43
214234_s_at	CYP3A5	cytochrome P450, family 3, subfamily A, polypeptide 5
205939_at	CYP3A7	cytochrome P450, family 3, subfamily A, polypeptide 7
220331_at	CYP46A1	cytochrome P450, family 46, subfamily A, polypeptide 1
211231_x_at	CYP4A11	cytochrome P450, family 4, subfamily A, polypeptide 11
1555497_a_at	CYP4B1	cytochrome P450, family 4, subfamily B, polypeptide 1
206153_at	CYP4F11	cytochrome P450, family 4, subfamily F, polypeptide 11
206539_s_at	CYP4F12	cytochrome P450, family 4, subfamily F, polypeptide 12
210452_x_at	CYP4F2	cytochrome P450, family 4, subfamily F, polypeptide 2
210576_at	CYP4F8	cytochrome P450, family 4, subfamily F, polypeptide 8
237395_at	CYP4Z1	cytochrome P450, family 4, subfamily Z, polypeptide 1
202314_at	CYP51A1	cytochrome P450, family 51, subfamily A, polypeptide 1
207406_at	CYP7A1	cytochrome P450, family 7, subfamily A, polypeptide 1
207386_at	CYP7B1	cytochrome P450, family 7, subfamily B, polypeptide 1
232494_at	CYP8B1	cytochrome P450, family 8, subfamily B, polypeptide 1
203302_at	DCK	deoxycytidine kinase
214079_at	DHRS2	dehydrogenase/reductase (SDR family) member 2
202017_at	EPHX1	epoxide hydrolase 1, microsomal (xenobiotic)
209368_at	EPHX2	epoxide hydrolase 2, cytoplasmic
215096_s_at	ESD	esterase D
204231_s_at	FAAH	fatty acid amide hydrolase
205666_at	FMO1	flavin containing monooxygenase 1
228268_at	FMO2	flavin containing monooxygenase 2 (non-functional)
40665_at	FMO3	flavin containing monooxygenase 3
206263_at	FMO4	flavin containing monooxygenase 4
205776_at	FMO5	flavin containing monooxygenase 5
215174_at	FMO6P	flavin containing monooxygenase 6 pseudogene
202275_at	G6PD	glucose-6-phosphate dehydrogenase
202539_s_at	HMGCR	3-hydroxy-3-methylglutaryl-CoA reductase
202282_at	HSD17B10	hydroxysteroid (17-beta) dehydrogenase 10
212741_at	MAOA	monoamine oxidase A
204041_at	MAOB	monoamine oxidase B
201468_s_at	NQO1	NAD(P)H dehydrogenase, quinone 1
203814_s_at	NQO2	NAD(P)H dehydrogenase, quinone 2
206345_s_at	PON1	paraoxonase 1
201876_at	PON2	paraoxonase 2
213695_at	PON3	paraoxonase 3
208928_at	POR	P450 (cytochrome) oxidoreductase
201387_s_at	UCHL1	ubiquitin carboxyl-terminal esterase L1 (ubiquitin thiolesterase)
204616_at	UCHL3	ubiquitin carboxyl-terminal esterase L3 (ubiquitin thiolesterase)
217949_s_at	VKORC1	vitamin K epoxide reductase complex, subunit 1
210301_at	XDH	xanthine dehydrogenase
Phase II Enzymes (90/350)
207225_at	AANAT	aralkylamine N-acetyltransferase
203559_s_at	ABP1	amiloride binding protein 1 (amine oxidase (copper-containing))
201963_at	ACSL1	acyl-CoA synthetase long-chain family member 1
201662_s_at	ACSL3	acyl-CoA synthetase long-chain family member 3
202422_s_at	ACSL4	acyl-CoA synthetase long-chain family member 4
234197_at	ACSM1	acyl-CoA synthetase medium-chain family member 1
210377_at	ACSM3	acyl-CoA synthetase medium-chain family member 3
210326_at	AGXT	alanine-glyoxylate aminotransferase
204443_at	ARSA	arylsulfatase A
223652_at	AS3MT	arsenic (+3 oxidation state) methyltransferase
210551_s_at	ASMT	acetylserotonin O-methyltransferase
201891_s_at	B2M	beta-2-microglobulin
206913_at	BAAT	bile acid CoA: amino acid N-acyltransferase (glycine N-choloyltransferase)
206037_at	CCBL1	cysteine conjugate-beta lyase, cytoplasmic
205567_at	CHST1	carbohydrate (keratan sulfate Gal-6) sulfotransferase 1
204065_at	CHST10	carbohydrate sulfotransferase 10
226368_at	CHST11	carbohydrate (chondroitin 4) sulfotransferase 11
239647_at	CHST13	carbohydrate (chondroitin 4) sulfotransferase 13
203921_at	CHST2	carbohydrate (N-acetylglucosamine-6-O) sulfotransferase 2
32094_at	CHST3	carbohydrate (chondroitin 6) sulfotransferase 3
220446_s_at	CHST4	carbohydrate (N-acetylglucosamine 6-O) sulfotransferase 4
221164_x_at	CHST5	carbohydrate (N-acetylglucosamine 6-O) sulfotransferase 5
223786_at	CHST6	carbohydrate (N-acetylglucosamine 6-O) sulfotransferase 6
206756_at	CHST7	carbohydrate (N-acetylglucosamine 6-O) sulfotransferase 7
221065_s_at	CHST8	carbohydrate (N-acetylgalactosamine 4-0) sulfotransferase 8
224400_s_at	CHST9	carbohydrate (N-acetylgalactosamine 4-0) sulfotransferase 9
208818_s_at	COMT	catechol-O-methyltransferase
204573_at	CROT	carnitine O-octanoyltransferase
208675_s_at	DDOST	dolichyl-diphosphooligosaccharide--protein glycosyltransferase
1552473_at	GAMT	guanidinoacetate N-methyltransferase
206930_at	GLYAT	glycine-N-acyltransferase
210328_at	GNMT	glycine N-methyltransferase
200736_s_at	GPX1	glutathione peroxidase 1
202831_at	GPX2	glutathione peroxidase 2 (gastrointestinal)
201348_at	GPX3	glutathione peroxidase 3 (plasma)
201106_at	GPX4	glutathione peroxidase 4
208028_s_at	GPX5	glutathione peroxidase 5 (epididymal androgen-related protein)
215766_at	GSTA1	Glutathione S-transferase alpha 1
222102_at	GSTA3	glutathione S-transferase alpha 3
202967_at	GSTA4	glutathione S-transferase alpha 4
217751_at	GSTK1	glutathione S-transferase kappa 1
215333_x_at	GSTM1	glutathione S-transferase mu 1
204418_x_at	GSTM2	glutathione S-transferase mu 2 (muscle)
202554_s_at	GSTM3	glutathione S-transferase mu 3 (brain)
210912_x_at	GSTM4	glutathione S-transferase mu 4
205752_s_at	GSTM5	glutathione S-transferase mu 5
201470_at	GSTO1	glutathione S-transferase omega 1
227163_at	GSTO2	glutathione S-transferase omega 2
200824_at	GSTP1	glutathione S-transferase pi 1
203815_at	GSTT1	glutathione S-transferase theta 1
205439_at	GSTT2	glutathione S-transferase theta 2
209531_at	GSTZ1	glutathione S-transferase zeta 1
204112_s_at	HNMT	histamine N-methyltransferase
202854_at	HPRT1	hypoxanthine phosphoribosyltransferase 1
205813_s_at	MAT1A	methionine adenosyltransferase I, alpha
204027_s_at	METTL1	methyltransferase like 1
224918_x_at	MGST1	microsomal glutathione S-transferase 1
204168_at	MGST2	microsomal glutathione S-transferase 2
244122_at	MGST3	Microsomal glutathione S-transferase 3
223040_at	NAT1	N(alpha)-acetyltransferase 20, NatB catalytic subunit
214440_at	NAT2	N-acetyltransferase 1 (arylamine N-acetyltransferase)
206797_at	NAT5	N-acetyltransferase 2 (arylamine N-acetyltransferase)
202237_at	NNMT	nicotinamide N-methyltransferase
206793_at	PNMT	phenylethanolamine N-methyltransferase
210367_s_at	PTGES	prostaglandin E synthase
208131_s_at	PTGIS	prostaglandin I2 (prostacyclin) synthase
205128_x_at	PTGS1	prostaglandin-endoperoxide synthase 1 (prostaglandin G/H synthase and cyclooxygenase)
204748_at	PTGS2	prostaglandin-endoperoxide synthase 2 (prostaglandin G/H synthase and cyclooxygenase)
203455_s_at	SAT1	spermidine/spermine N1-acetyltransferase 1
214494_s_at	SPG7	spastic paraplegia 7 (pure and complicated autosomal recessive)
215299_x_at	SULT1A1	sulfotransferase family, cytosolic, 1A, phenol-preferring, member 1
207122_x_at	SULT1A2	sulfotransferase family, cytosolic, 1A, phenol-preferring, member 2
207601_at	SULT1B1	sulfotransferase family, cytosolic, 1B, member 1
240200_at	SULT1C2	sulfotransferase family, cytosolic, 1C, member 2
219934_s_at	SULT1E1	sulfotransferase family 1E, estrogen-preferring, member 1
206292_s_at	SULT2A1	sulfotransferase family, cytosolic, 2A, dehydroepiandrosterone (DHEA)-preferring
205759_s_at	SULT2B1	sulfotransferase family, cytosolic, 2B, member 1
219425_at	SULT4A1	sulfotransferase family 4A, member 1
208130_s_at	TBXAS1	thromboxane A synthase 1 (platelet)
203672_x_at	TPMT	thiopurine S-methyltransferase
209605_at	TST	thiosulfate sulfurtransferase (rhodanese)
202589_at	TYMS	thymidylate synthetase, folic acid binding /// methyltransferase activity
232655_at	UGT1A1	UDP glucuronosyltransferase 1 family, polypeptide A1
219948_x_at	UGT2A3	UDP glucuronosyltransferase 2 family, polypeptide A3
207392_x_at	UGT2B15	UDP glucuronosyltransferase 2 family, polypeptide B15
207245_at	UGT2B17	UDP glucuronosyltransferase 2 family, polypeptide B17
211682_x_at	UGT2B28	UDP glucuronosyltransferase 2 family, polypeptide B28
206505_at	UGT2B4	UDP glucuronosyltransferase 2 family, polypeptide B4
236597_at	UGT3A1	UDP glycosyltransferase 3 family, polypeptide A1
228956_at	UGT8	UDP glycosyltransferase 8
Transporters (124/350)
203505_at	ABCA1	ATP-binding cassette, sub-family A (ABC1), member 1
215465_at	ABCA12	ATP-binding cassette, sub-family A (ABC1), member 12
1553605_a_at	ABCA13	ATP-binding cassette, sub-family A (ABC1), member 13
212772_s_at	ABCA2	ATP-binding cassette, sub-family A (ABC1), member 2
204343_at	ABCA3	ATP-binding cassette, sub-family A (ABC1), member 3
210082_at	ABCA4	ATP-binding cassette, sub-family A (ABC1), member 4
213353_at	ABCA5	ATP-binding cassette, sub-family A (ABC1), member 5
217504_at	ABCA6	ATP-binding cassette, sub-family A (ABC1), member 6
219577_s_at	ABCA7	ATP-binding cassette, sub-family A (ABC1), member 7
1565778_at	ABCA8	ATP-binding cassette, sub-family A (ABC1), member 8
242541_at	ABCA9	ATP-binding cassette, sub-family A (ABC1), member 9
209993_at	ABCB1	ATP-binding cassette, sub-family B (MDR/TAP), member 1
223320_s_at	ABCB10	ATP-binding cassette, sub-family B (MDR/TAP), member 10
211224_s_at	ABCB11	ATP-binding cassette, sub-family B (MDR/TAP), member 11
207819_s_at	ABCB4	ATP-binding cassette, sub-family B (MDR/TAP), member 4
1569072_s_at	ABCB5	ATP-binding cassette, sub-family B (MDR/TAP), member 5
203192_at	ABCB6	ATP-binding cassette, sub-family B (MDR/TAP), member 6
209620_s_at	ABCB7	ATP-binding cassette, sub-family B (MDR/TAP), member 7
229539_at	ABCB8	ATP-binding cassette, sub-family B (MDR/TAP), member 8
214209_s_at	ABCB9	ATP-binding cassette, sub-family B (MDR/TAP), member 9
202804_at	ABCC1	ATP-binding cassette, sub-family C (CFTR/MRP), member 1
213485_s_at	ABCC10	ATP-binding cassette, sub-family C (CFTR/MRP), member 10
1554911_at	ABCC11	ATP-binding cassette, sub-family C (CFTR/MRP), member 11
1553410_a_at	ABCC12	ATP-binding cassette, sub-family C (CFTR/MRP), member 12
1552583_s_at	ABCC13	ATP-binding cassette, sub-family C (CFTR/MRP), member 13
206155_at	ABCC2	ATP-binding cassette, sub-family C (CFTR/MRP), member 2
239217_x_at	ABCC3	ATP-binding cassette, sub-family C (CFTR/MRP), member 3
203196_at	ABCC4	ATP-binding cassette, sub-family C (CFTR/MRP), member 4
209380_s_at	ABCC5	ATP-binding cassette, sub-family C (CFTR/MRP), member 5
214033_at	ABCC6	ATP-binding cassette, sub-family C (CFTR/MRP), member 6
210245_at	ABCC8	ATP-binding cassette, sub-family C (CFTR/MRP), member 8
208462_s_at	ABCC9	ATP-binding cassette, sub-family C (CFTR/MRP), member 9
205142_x_at	ABCD1	ATP-binding cassette, sub-family D (ALD), member 1
207583_at	ABCD2	ATP-binding cassette, sub-family D (ALD), member 2
202850_at	ABCD3	ATP-binding cassette, sub-family D (ALD), member 3
203981_s_at	ABCD4	ATP-binding cassette, sub-family D (ALD), member 4
201872_s_at	ABCE1	ATP-binding cassette, sub-family E (OABP), member 1
200045_at	ABCF1	ATP-binding cassette, sub-family F (GCN20), member 1
209247_s_at	ABCF2	ATP-binding cassette, sub-family F (GCN20), member 2
202394_s_at	ABCF3	ATP-binding cassette, sub-family F (GCN20), member 3
204567_s_at	ABCG1	ATP-binding cassette, sub-family G (WHITE), member 1
209735_at	ABCG2	ATP-binding cassette, sub-family G (WHITE), member 2
207593_at	ABCG4	ATP-binding cassette, sub-family G (WHITE), member 4
220383_at	ABCG5	ATP-binding cassette, sub-family G (WHITE), member 5
231751_at	ABCG8	ATP-binding cassette, sub-family G (WHITE), member 8
205568_at	AQP9	aquaporin 9, amine/ carboxylic acid transmembrane transporter activity
202024_at	ASNA1	arsA arsenite transporter, ATP-binding, homolog 1 (bacterial)
36994_at	ATP6V0C	ATPase, H+ transporting, lysosomal 16kDa, V0 subunit c
205197_s_at	ATP7A	ATPase, Cu++ transporting, alpha polypeptide
204624_at	ATP7B	ATPase, Cu++ transporting, beta polypeptide
226259_at	EXOC6	exocyst complex component 6
207185_at	SLC10A1	solute carrier family 10 (sodium/bile acid cotransporter family), member 1
207095_at	SLC10A2	solute carrier family 10 (sodium/bile acid cotransporter family), member 2
220502_s_at	SLC13A1	solute carrier family 13 (sodium/sulfate symporters), member 1
211349_at	SLC15A1	solute carrier family 15 (oligopeptide transporter), member 1
240159_at	SLC15A2	solute carrier family 15 (H+/peptide transporter), member 2
202236_s_at	SLC16A1	solute carrier family 16, member 1 (monocarboxylic acid transporter 1)
222939_s_at	SLC16A10	solute carrier family 16, member 10 (aromatic amino acid transporter)
1552761_at	SLC16A11	solute carrier family 16, member 11 (monocarboxylic acid transporter 11)
238029_s_at	SLC16A14	solute carrier family 16, member 14 (monocarboxylic acid transporter 14)
204462_s_at	SLC16A2	solute carrier family 16, member 2 (thyroid hormone transporter)
202856_s_at	SLC16A3	solute carrier family 16, member 3 (monocarboxylic acid transporter 4)
205234_at	SLC16A4	solute carrier family 16, member 4 (monocarboxylic acid transporter 5)
206600_s_at	SLC16A5	solute carrier family 16, member 5 (monocarboxylic acid transporter 6)
230748_at	SLC16A6	solute carrier family 16, member 6 (monocarboxylic acid transporter 7)
207057_at	SLC16A7	solute carrier family 16, member 7 (monocarboxylic acid transporter 2)
220455_at	SLC16A8	solute carrier family 16, member 8 (monocarboxylic acid transporter 3)
227506_at	SLC16A9	solute carrier family 16, member 9 (monocarboxylic acid transporter 9)
211576_s_at	SLC19A1	solute carrier family 19 (folate transporter), member 1
209681_at	SLC19A2	solute carrier family 19 (thiamine transporter), member 2
220736_at	SLC19A3	solute carrier family 19, member 3
207201_s_at	SLC22A1	solute carrier family 22 (organic cation transporter), member 1
220100_at	SLC22A11	solute carrier family 22 (organic anion/urate transporter), member 11
237799_at	SLC22A12	solute carrier family 22 (organic anion/urate transporter), member 12
207444_at	SLC22A13	solute carrier family 22 (organic anion transporter), member 13
207408_at	SLC22A14	solute carrier family 22, member 14
228497_at	SLC22A15	solute carrier family 22, member 15
232232_s_at	SLC22A16	solute carrier family 22 (organic cation/carnitine transporter), member 16
218675_at	SLC22A17	solute carrier family 22, member 17
204981_at	SLC22A18	solute carrier family 22, member 18
207429_at	SLC22A2	solute carrier family 22 (organic cation transporter), member 2
242578_x_at	SLC22A3	Solute carrier family 22 (extraneuronal monoamine transporter), member 3
205896_at	SLC22A4	solute carrier family 22 (organic cation/ergothioneine transporter), member 4
205074_at	SLC22A5	solute carrier family 22 (organic cation/carnitine transporter), member 5
216599_x_at	SLC22A6	solute carrier family 22 (organic anion transporter), member 6
220554_at	SLC22A7	solute carrier family 22 (organic anion transporter), member 7
231352_at	SLC22A8	solute carrier family 22 (organic anion transporter), member 8
231625_at	SLC22A9	solute carrier family 22 (organic anion transporter), member 9
203775_at	SLC25A13	solute carrier family 25 (aspartate/glutamate carrier), member 13
207560_at	SLC28A1	solute carrier family 28 (sodium-coupled nucleoside transporter), member 1
216432_at	SLC28A2	solute carrier family 28 (sodium-coupled nucleoside transporter), member 2
220475_at	SLC28A3	solute carrier family 28 (sodium-coupled nucleoside transporter), member 3
201802_at	SLC29A1	solute carrier family 29 (nucleoside transporters), member 1
1560149_at	SLC29A2	solute carrier family 29 (nucleoside transporters), member 2
201250_s_at	SLC2A1	solute carrier family 2 (facilitated glucose transporter), member 1
206535_at	SLC2A2	solute carrier family 2 (facilitated glucose transporter), member 2
202499_s_at	SLC2A3	solute carrier family 2 (facilitated glucose transporter), member 3
203971_at	SLC31A1	solute carrier family 31 (copper transporters), member 1
222982_x_at	SLC38A2	solute carrier family 38, member 2
234973_at	SLC38A5	solute carrier family 38, member 5
205799_s_at	SLC3A1	solute carrier family 3 (cystine, dibasic and neutral amino acid transporters, activator of cystine, dibasic and neutral amino acid transport), member 1
200924_s_at	SLC3A2	solute carrier family 3 (activators of dibasic and neutral amino acid transport), member 2
242773_at	SLC5A1	solute carrier family 5 (sodium/glucose cotransporter), member 1
215960_at	SLC5A4	solute carrier family 5 (low affinity glucose cotransporter), member 4
204087_s_at	SLC5A6	solute carrier family 5 (sodium-dependent vitamin transporter), member 6
228754_at	SLC6A6	solute carrier family 6 (neurotransmitter transporter, taurine), member 6
209921_at	SLC7A11	solute carrier family 7 (anionic amino acid transporter light chain, xc- system), member 11
201195_s_at	SLC7A5	solute carrier family 7 (amino acid transporter light chain, L system), member 5
203580_s_at	SLC7A6	solute carrier family 7 (amino acid transporter light chain, y+L system), member 6
204588_s_at	SLC7A7	solute carrier family 7 (amino acid transporter light chain, y+L system), member 7
216603_at	SLC7A8	solute carrier family 7 (amino acid transporter light chain, L system), member 8
220135_s_at	SLC7A9	solute carrier family 7 (glycoprotein-associated amino acid transporter light chain, bo,+ system), member 9
211481_at	SLCO1A2	solute carrier organic anion transporter family, member 1A2
210366_at	SLCO1B1	solute carrier organic anion transporter family, member 1B1
206354_at	SLCO1B3	solute carrier organic anion transporter family, member 1B3
204368_at	SLCO2A1	solute carrier organic anion transporter family, member 2A1
203473_at	SLCO2B1	solute carrier organic anion transporter family, member 2B1
219229_at	SLCO3A1	solute carrier organic anion transporter family, member 3A1
219911_s_at	SLCO4A1	solute carrier organic anion transporter family, member 4A1
220984_s_at	SLCO5A1	solute carrier organic anion transporter family, member 5A1
202307_s_at	TAP1	transporter 1, ATP-binding cassette, sub-family B (MDR/TAP)
225973_at	TAP2	transporter 2, ATP-binding cassette, sub-family B (MDR/TAP)
212038_s_at	VDAC1	voltage-dependent anion channel 1
211662_s_at	VDAC2	voltage-dependent anion channel 2
